# Supplementary material for: Metformin and the Development of Asthma in Patients with Type 2 Diabetes
Source: Int J Environ Res Public Health. 2022 Jul 5;19(13):8211. doi: 10.3390/ijerph19138211 (PMC9266193; doi:10.3390/ijerph19138211)
Supplement: Supplementary file 1 [file ijerph-19-08211-s001.zip]

Archive with 1 entries (1 files):
- ijerph-1773008-supplementary.pdf
